# Supplementary material for: Association between Interferon-Lambda-3 rs12979860, TLL1 rs17047200 and DDR1 rs4618569 Variant Polymorphisms with the Course and Outcome of SARS-CoV-2 Patients
Source: Genes (Basel). 2021 May 28;12(6):830. doi: 10.3390/genes12060830 (PMC8230293; doi:10.3390/genes12060830)
Supplement: Supplementary file 1 [file genes-12-00830-s001.zip]

Archive with 1 entries (1 files):
- genes-1231606-supplementary.pdf
